# Supplementary material for: CRISPR/Cas9-mediated editing of barley lipoxygenase genes promotes grain fatty acid accumulation and storability
Source: GM Crops Food. 2025 Jun 26;16(1):482–97. doi: 10.1080/21645698.2025.2523069 (PMC12203851; doi:10.1080/21645698.2025.2523069)
Supplement: Supplemental data_Excel S1_20250614.xlsx [file KGMC_A_2523069_SM2617.xlsx]

## Sheet: Off-target screening PCR primer
Excel S1 CRISPR off-target screening of PCR primers and sequence alignment of PCR-amplified products
gRNA	Genomic location of potential off-target sites	Primer ID	Primer sequence (5′-3′)	Product size (bp)	Plant lines	PCR-amplified sequence	Sequence alignment
gRNA1	GPv1:contig5:232854699:232855314:-1	gRNA1_1F	AGCACCTTTTTCGCCAACTT	409	GP	TTTTCGGCTGCAGCGCACCATCTGGCGCCCAACACCATTCTTCAACTTGCCTCCTTCGTCGCCTTGTGCGAAGGCTTCCTGGGGATTGAGCCACGCCTCGACCTCTGGAAAAAGCTGTTTTTCTTCAAGTAGTGGTCCGTGAAAATGGACAAGTCGGAGGCTGCGACGCTCAAGGCCCCCCACCCGATGACCCCGAGGGGCGCGACACTGGTGCATCACCGGAAGACGTCCGACTTCCCCCAGATGCCACTTCAGTACTCCATCAAAATGTGGCAGAGGGGATTCCTATATGTGAAGAATGCCGACCCCTCCCACGACTACGTCAACCTGCCCCCTTCGCCATCGCTCCTTCGACGGCGAAGAAGAATGAGGGTGGCGCAAGGGGGA
		gRNA1_1R	GCGCCACCTCAGTTCTTCT		loxAC11-16	CTTTTCGCTGCAGCGCACCATCTGGCGCCCAACACCATTCTTCAACTTGCCTCCTTCGTCGCCTTGTGCGAAGGCTTCCTGGGGATTGAGCCACGCCTCGACCTCTGGAAAAAGCTGTTTTTCTTCAAGTAGTGGTCCGTGAAAATGGACAAGTCGGAGGCTGCGACGCTCAAGGCCCCCCACCCGATGACCCCGAGGGGCGCGACACTGGTGCATCACCGGAAGACGTCCGACTTCCCCCAGATGCCACTTCAGTACTCCATCAAAATGTGGCAGAGGGGATTCCTATATGTGAAGAATGCCGACCCCTCCCACGACTACGTCAACCTGCCCCCTTCGCCATCGCTCCTTCGACGGCGAAGAAGAATGAGGGTGGCGCAAGGGGGCAGGTTGACGGAGT
					loxAC11-34	CCTCTTGGCTGCGCGCACCATCTGGCGCCCAACACCATTCTTCAACTTGCCTCCTTCGTCGCCTTGTGCGAAGGCTTCCTGGGGATTGAGCCACGCCTCGACCTCTGGAAAAAGCTGTTTTTCTTCAAGTAGTGGTCCGTGAAAATGGACAAGTCGGAGGCTGCGACGCTCAAGGCCCCCCACCCGATGACCCCGAGGGGCGCGACACTGGTGCATCACCGGAAGACGTCCGACTTCCCCCAGATGCCACTTCAGTACTCCATCAAAATGTGGCAGAGGGGATTCCTATATGTGAAGAATGCCGACCCCTCCCACGACTACGTCAACCTGCCCCCTTCGCCATCGCTCCTTCGACGGCGAAGAAGAATGAGGGTGGCGCAAGGGGGCAGGTTGACGTA
	GPv1:contig2:222465432:222466646:-1	gRNA1_2F	AGCATAAAGCAAAAGTGTTGGGT	849	GP	CGGTCACAGCGCTTTTCTTTATGGCTTTTAGCTAGGCATGCTGATTTGAATGATGCTCGTATAAAGAGTAGTTATTGAGGCATACAAGAGAGCATTATCAATCACATTACAAACACATTTAAGTATAATCCACTTCCTATGCATAGGGAGATTTTGAACAAATAAATATGGGAGGAAGAATCAACTAGCATAAGAAGGCTCAACTGAGGGTTGAACATTCCATGTTCACCCATCATGCCAAGACGTCCGACTTAGCTCAGTTATCATGTTTCTCACATAACCACCTTTCTCACACACACACTCTTTGGTAAACATGGACGTAGCCCAAGAGCGGTCATCCAACTGTCCTTGATCATGGACATGTCTATTCGAATAGTTTTGCACTTTGCAGAGGTTGCA…
		gRNA1_2R	TCAGATCGACAATCCAATAAGAGAA		loxAC11-16	GGCCACAGCGCTTTTCTTTATGGCTTTTAGCTAGGCATGCTGATTTGAATGATGCTCGTATAAAGAGTAGTTATTGAGGCATACAAGAGAGCATTATCAATCACATTACAAACACATTTAAGTATAATCCACTTCCTATGCATAGGGAGATTTTGAACAAATAAATATGGGAGGAAGAATCAACTAGCATAAGAAGGCTCAACTGAGGGTTGAACATTCCATGTTCACCCATCATGCCAAGACGTCCGACTTAGCTCAGTTATCATGTTTCTCACATAACCACCTTTCTCACACACACACTCTTTGGTAAACATGGACGTAGCCCAAGAGCGGTCATCCAACTGTCCTTGATCATGGACATGTCTATTCGAATAGTTTTGCACTTTGCAGAGGTTGCAC…
					loxAC11-34	CCGTCAGAGCGCTTTTCTTTATGGCTTTTAGCTAGGCATGCTGATTTGAATGATGCTCGTATAAAGAGTAGTTATTGAGGCATACAAGAGAGCATTATCAATCACATTACAAACACATTTAAGTATAATCCACTTCCTATGCATAGGGAGATTTTGAACAAATAAATATGGGAGGAAGAATCAACTAGCATAAGAAGGCTCAACTGAGGGTTGAACATTCCATGTTCACCCATCATGCCAAGACGTCCGACTTAGCTCAGTTATCATGTTTCTCACATAACCACCTTTCTCACACACACACTCTTTGGTAAACATGGACGTAGCCCAAGAGCGGTCATCCAACTGTCCTTGATCATGGACATGTCTATTCGAATAGTTTTGCACTTTGCAGAGGTTGCA…
	GPv1:contig2:275139770:275140984:-1	gRNA1_3F	CCTACAGTCAGGATGGCTACGAC	694	GP	GACTGTATGACGACTCATAAGTCGTGGTCATCGGATGCACGTATAAAGTGATCCTAGAGATCAATGCCCAGTGAACACACAGAAGCTGAATAATAAGATACCATGTGATACAAATAAAGACCGTTACGGTCAAGTCTTACATAGATAGGTCCTCGAAGGCAGACACACCAGTCATAACTAGCAGTGGAAATTTTGCTCGAAAGCGTCAACCCATGCCATCTGCCTTAACCTACATGCATTCTCACTGGGAAGCGTCCTAGTTCGCATGTTCCTCACCGCTGAATCTTCTCCAAGTTCCTGCCCTTCCATGTCGGGCCAAATGAATTACCAATCGCAAGCCAATTAGTACTTTGGATGTACTCACAAGCAACCCATGATGTGGAACAAGGCAATAATAAA…
		gRNA1_3R	GCTCTAGGGATACCTCCCTGTTT		loxAC11-16	GGTACTGTGGGACGACTCATAAGTCGTGGTCATCGGATGCACGTATAAAGTGATCCTAGAGATCAATGCCCAGTGAACACACAGAAGCTGAATAATAAGATACCATGTGATACAAATAAAGACCGTTACGGTCAAGTCTTACATAGATAGGTCCTCGAAGGCAGACACACCAGTCATAACTAGCAGTGGAAATTTTGCTCGAAAGCGTCAACCCATGCCATCTGCCTTAACCTACATGCATTCTCACTGGGAAGCGTCCTAGTTCGCATGTTCCTCACCGCTGAATCTTCTCCAAGTTCCTGCCCTTCCATGTCGGGCCAAATGAATTACCAATCGCAAGCCAATTAGTACTTTGGATGTACTCACAAGCAACCCATGATGTGGAACAAGGCAATAATA…
					loxAC11-34	TACTGTGGGACGACTCATAAGTCGTGGTCATCGGATGCACGTATAAAGTGATCCTAGAGATCAATGCCCAGTGAACACACAGAAGCTGAATAATAAGATACCATGTGATACAAATAAAGACCGTTACGGTCAAGTCTTACATAGATAGGTCCTCGAAGGCAGACACACCAGTCATAACTAGCAGTGGAAATTTTGCTCGAAAGCGTCAACCCATGCCATCTGCCTTAACCTACATGCATTCTCACTGGGAAGCGTCCTAGTTCGCATGTTCCTCACCGCTGAATCTTCTCCAAGTTCCTGCCCTTCCATGTCGGGCCAAATGAATTACCAATCGCAAGCCAATTAGTACTTTGGATGTACTCACAAGCAACCCATGATGTGGAACAAGGCAATAATAAA…
gRNA2	GPv1:contig3:25619070:25620285:-1	gRNA2_1F	GTCCGCCCCATATGTGAGTT	508	GP	TGAGCTGATTGAGGGGTATCGATCACCCGGACGTTTGATGTCTGTTTATGGCATGTTTGGATCGATTTTTTTACCGTTGGGCTTGCCTGGGCGTTTAAGACAGGTATAAATGGTCTGATTATAGATTCTCTAAGAATCAATGTAGGAGCTACGTCGAATTTGTCAGGGAAGACCAATTTAAGAAGGATCGGGGTCCGCAAGACCGAATGAAATAGCGCCATCTGTCTAATGTCGTTCATTCAAGGACTAAAACCCTAACCTATCTACTAGTCATAACCGAGGCATCCGAATTCCCCTTCCCCTGTCATCGATCGTGGAAGTGGTCACCAAAGCCAAAGGGAAGGCGAATCCACGGAACTCGTCGGCAAAGATCGAGGGAAGGAAGTCTGGACCCTAGCA…
		gRNA2_1R	TCACTGCACAAGGGTAGTCC		loxAC11-16	ACTGACTGATTGAGGGGTATCGATCACCCGGACGTTTGATGTCTGTTTATGGCATGTTTGGATCGATTTTTTTACCGTTGGGCTTGCCTGGGCGTTTAAGACAGGTATAAATGGTCTGATTATAGATTCTCTAAGAATCAATGTAGGAGCTACGTCGAATTTGTCAGGGAAGACCAATTTAAGAAGGATCGGGGTCCGCAAGACCGAATGAAATAGCGCCATCTGTCTAATGTCGTTCATTCAAGGACTAAAACCCTAACCTATCTACTAGTCATAACCGAGGCATCCGAATTCCCCTTCCCCTGTCATCGATCGTGGAAGTGGTCACCAAAGCCAAAGGGAAGGCGAATCCACGGAACTCGTCGGCAAAGATCGAGGGAAGGAAGTCTGGACCCTAGC…
					loxAC11-34	CTACGATTGAGGGGTATCGATCACCCGGACGTTTGATGTCTGTTTATGGCATGTTTGGATCGATTTTTTTACCGTTGGGCTTGCCTGGGCGTTTAAGACAGGTATAAATGGTCTGATTATAGATTCTCTAAGAATCAATGTAGGAGCTACGTCGAATTTGTCAGGGAAGACCAATTTAAGAAGGATCGGGGTCCGCAAGACCGAATGAAATAGCGCCATCTGTCTAATGTCGTTCATTCAAGGACTAAAACCCTAACCTATCTACTAGTCATAACCGAGGCATCCGAATTCCCCTTCCCCTGTCATCGATCGTGGAAGTGGTCACCAAAGCCAAAGGGAAGGCGAATCCACGGAACTCGTCGGCAAAGATCGAGGGAAGGAAGTCTGGACCCTAGCAGC…
	GPv1:contig3:417376144:417377359:-1	gRNA2_2F	TGGGTGGGAGAACCAGATTCAAA	508	GP	CGAAGGAGACTGCCCTTTCTGTTGCGCGACTCAGTGATATAAAACCACTCTTTCTGCCATGCCTTGACGGTATCTATGAGTGTGTCCTTCGATAATTGGACCCTAGCAAGTTTACTAATCATTACTCCCCCACAGTCAACCAGTTCGCCATTAATGACTTTGGCCTTGACATTGATGACTTTCGGCCATAGGATGAAGTGGGGATGGACCCGCATAAATGCTTCACAAACTATCGATGAAGGTTGAGATGTGCATAATGGAATTTGGGGGAAGATCATGGAAGTCTAGGCCATAGTAGAACATAATACCCCAAACAAAGGGGTGAAGGGGAAAACCTAGACCTCGAAGAAAATGAGGAATAAAAACCACCCTCTCTCCATCTTTTGGCGTGGGGATGAC…
		gRNA2_2R	CACCGATAAGGACAGAAGGGA		loxAC11-16	GGCGACGGGACTGCCTTTCTGTTGCGCGACTCAGTGATATAAAACCACTCTTTCTGCCATGCCTTGACGGTATCTATGAGTGTGTCCTTCGATAATTGGACCCTAGCAAGTTTACTAATCATTACTCCCCCACAGTCAACCAGTTCGCCATTAATGACTTTGGCCTTGACATTGATGACTTTCGGCCATAGGATGAAGTGGGGATGGACCCGCATAAATGCTTCACAAACTATCGATGAAGGTTGAGATGTGCATAATGGAATTTGGGGGAAGATCATGGAAGTCTAGGCCATAGTAGAACATAATACCCCAAACAAAGGGGTGAAGGGGAAAACCTAGACCTCGAAGAAAATGAGGAATAAAAACCACCCTCTCTCCATCTTTTGGCGTGGGGATGAC…
					loxAC11-34	GACGGGAGACTGCCTTTCTGTTGCGCGACTCAGTGATATAAAACCACTCTTTCTGCCATGCCTTGACGGTATCTATGAGTGTGTCCTTCGATAATTGGACCCTAGCAAGTTTACTAATCATTACTCCCCCACAGTCAACCAGTTCGCCATTAATGACTTTGGCCTTGACATTGATGACTTTCGGCCATAGGATGAAGTGGGGATGGACCCGCATAAATGCTTCACAAACTATCGATGAAGGTTGAGATGTGCATAATGGAATTTGGGGGAAGATCATGGAAGTCTAGGCCATAGTAGAACATAATACCCCAAACAAAGGGGTGAAGGGGAAAACCTAGACCTCGAAGAAAATGAGGAATAAAAACCACCCTCTCTCCATCTTTTGGCGTGGGGATGACT…
	GPv1:contig1:261138870:261139485:1	gRNA2_3F	TACCGTGTCTCATTGACCCAG	457	GP	TAACTGATTTCTACGAGGCATTATGTCTCAAACTTTCAGGTACAAGCACCATTGTTTCCGGCTCATCACGAGTTACCGGGTTATAGAAACAACGATCCTATCATGACTAGTTTAAAAGCCTTGTTGTGGAAGAATTCAACACACTCTACAAACAAGTCTTCTTGTTGACCCGTTTCATGCCTATTTCAAAGAATTCGATCAAATATCTGGACCCTAGCAAGGGCAAGCATTTTGGTAAAAGGATCAGGATTGATAGAATATCATGACAACTTTACCACCACAAACTAAAGGTGCAAACCAACAAGCACGAAGGCACGACAAAGTCATCTCAGTTTTTTACTACCCCTATTACAAACTCACATTGGGAGTTATCAAAAATTCAAGATTTTTTGGTACAAA…
		gRNA2_3R	AGTGAAAACCTAGGCCCAAGC		loxAC11-16	ACTTTTTTTTTCCCGTGGTTCCATGACCCAGTCTATCAAGTATACCTGATTTCCCTACGAGGCATTATGTCTCAAACTTTCAGGTACAAGCACCATTGTTTCCGGCTCATCACGAGTTACCGGGTTATAGAAACAACGATCCTATCATGACTAGTTTAAAAGCCTTGTTGTGGAAGAATTCAACACACTCTACAAACAAGTCTTCTTGTTGACCCGTTTCATGCCTATTTCAAAGAATTCGATCAAATATCTGGACCCTAGCAAGGGCAAGCATTTTGGTAAAAGGATCAGGATTGATAGAATATCATGACAACTTTACCACCACAAACTAAAGGTGCAAACCAACAAGCACGAAGGCACGACAAAGTCATCTCAGTTTTTTACTACCCCTATTACAAA…
					loxAC11-34	TTTTTTTACCCGTGTCCTATTGACCCAGTCTATCAAGTATACCTGATTTCCCTACGAGGCATTATGTCTCAAACTTTCAGGTACAAGCACCATTGTTTCCGGCTCATCACGAGTTACCGGGTTATAGAAACAACGATCCTATCATGACTAGTTTAAAAGCCTTGTTGTGGAAGAATTCAACACACTCTACAAACAAGTCTTCTTGTTGACCCGTTTCATGCCTATTTCAAAGAATTCGATCAAATATCTGGACCCTAGCAAGGGCAAGCATTTTGGTAAAAGGATCAGGATTGATAGAATATCATGACAACTTTACCACCACAAACTAAAGGTGCAAACCAACAAGCACGAAGGCACGACAAAGTCATCTCAGTTTTTTACTACCCCTATTACAAACTC…
gRNA3	GPv1:contig2:589554788:589556003:1	gRNA3_1F	AACAAACTATGGGTGGGCGG	633	GP	TCGTCTTGGATGCGGCCGGTTGGACAGTGGTGCCAGACATGTGTTAATTAGGATGCATGGCATGAGTTTGTTATTCGAGCAGAGCAAGTTGATGGAAGGAGAAGGAGAAGAGGGGAGATAAGTAAGTACGGCCAGTTGTCTTTTATTTTTGACCGACCACAAGTTAATGCCGATGCGGATGTAGATGGACCGTAGCACTCGGCAGCGAGTGCTACGTGCTTCACGTGCTTGTATTGCAATATGGGTCTCACGTGGTAGACTTAGACACGTACCCTAGACGATGAGGATGCGCAGCATGCATAAATACTACTAGTACGTTCCCATAACAGATTCATATCCTCACAGCCAGCCACAACGATCGAAACCAGTAGGAAACAAATCAATCAAAATGGCCTCTGG…
		gRNA3_1R	ATACACCCATGCAATAACACACAAA		loxB7-12	CTGCGGCCGGTTGGAAGTGGTGCCAGACATGTGTTAATTAGGATGCATGGCATGAGTTTGTTATTCGAGCAGAGCAAGTTGATGGAAGGAGAAGGAGAAGAGGGGAGATAAGTAAGTACGGCCAGTTGTCTTTTATTTTTGACCGACCACAAGTTAATGCCGATGCGGATGTAGATGGACCGTAGCACTCGGCAGCGAGTGCTACGTGCTTCACGTGCTTGTATTGCAATATGGGTCTCACGTGGTAGACTTAGACACGTACCCTAGACGATGAGGATGCGCAGCATGCATAAATACTACTAGTACGTTCCCATAACAGATTCATATCCTCACAGCCAGCCACAACGATCGAAACCAGTAGGAAACAAATCAATCAAAATGGCCTCTGGAGTGTTTGGT…
					loxB7-42	CTGCTAGCCGGTTGGAAGTGGTGCCAGACATGTGTTAATTAGGATGCATGGCATGAGTTTGTTATTCGAGCAGAGCAAGTTGATGGAAGGAGAAGGAGAAGAGGGGAGATAAGTAAGTACGGCCAGTTGTCTTTTATTTTTGACCGACCACAAGTTAATGCCGATGCGGATGTAGATGGACCGTAGCACTCGGCAGCGAGTGCTACGTGCTTCACGTGCTTGTATTGCAATATGGGTCTCACGTGGTAGACTTAGACACGTACCCTAGACGATGAGGATGCGCAGCATGCATAAATACTACTAGTACGTTCCCATAACAGATTCATATCCTCACAGCCAGCCACAACGATCGAAACCAGTAGGAAACAAATCAATCAAAATGGCCTCTGGAGTGTTTGG…
	GPv1:contig4:17765121:17765735:1	gRNA3_2F	CATGTAGCGGGGGATGTAGTC	362	GP	GCAACGCATTGAGACGTAGTGGAGCACTCCACATGTTTGAGGACCGTAGTGGAGCACTTCACGAGTTTGAGGACCATCATGTTACAAGCCGGAGAGTACAAGGACGGTAGGTATAATTGTCTCCAGCAGGAGTAATATAGGATCCAACTTAGTACTCCATTCGTCCCAAAATAAGTGTCTTAAATTTAGTACAATTTTATACTAAAGCTAGTACAAAGTTGAGACAGTTATTTTGGGATGCAGGAAGTAGTAAATTTGCTTATCTGATAATGATATAATAAAACAGAAGATTTGCTTTAAATAACATACTAGGAATATGGCCGGTGCCGTAGAAGCACACATCCCC
		gRNA3_2R	CTACGCACGGGCCATATTC		loxB7-12	TACGTCAATCGAGGACGTAGTGGAGCACTCCACATGTTTGAGGACCGTAGTGGAGCACTTCACGAGTTTGAGGACCATCATGTTACAAGCCGGAGAGTACAAGGACGGTAGGTATAATTGTCTCCAGCAGGAGTAATATAGGATCCAACTTAGTACTCCATTCGTCCCAAAATAAGTGTCTTAAATTTAGTACAATTTTATACTAAAGCTAGTACAAAGTTGAGACAGTTATTTTGGGATGCAGGAAGTAGTAAATTTGCTTATCTGATAATGATATAATAAAACAGAAGATTTGCTTTAAATAACATACTAGGAATATGGCCCGTGCCGTAGACCTACCTCCCCCAACTACGTGAAAAAG
					loxB7-42	CGCGTGCAGGAGGACGTAGTGGAGCACTCCACATGTTTGAGGACCGTAGTGGAGCACTTCACGAGTTTGAGGACCATCATGTTACAAGCCGGAGAGTACAAGGACGGTAGGTATAATTGTCTCCAGCAGGAGTAATATAGGATCCAACTTAGTACTCCATTCGTCCCAAAATAAGTGTCTTAAATTTAGTACAATTTTATACTAAAGCTAGTACAAAGTTGAGACAGTTATTTTGGGATGCAGGAAGTAGTAAATTTGCTTATCTGATAATGATATAATAAAACAGAAGATTTGCTTTAAATAACATACCTAGGAATATGGCCCGTGGGCGGTAGAAACCATACATCA
	GPv1:contig3:146790979:146792193:-1	gRNA3_3F	TTGTGGCCGTACCATCTACC	633	GP	GGATCTACCTCCGCGATGGCGACGTCATATAGGTGGCAACTCTGTCAACGAAGTTTCACTCGGTCATCATCAAGCAGAAAGGTTCACTCGGATTAAGTAGGAAAGTTGGATACTTATGCGGAGGCGACTCGCACAAGGATCCTCATTCGAGGCAGAGCCTTCTGAGGCTTAGACCCGCTGGGTTTGGGTATCTTCCCAGGCTACTCCACCAGCTCGCCTGATGCTCCCCTGACCCTTTTGGCACTCCTGCTACTCGACGCTAGATGCTTGCTTGGTGTTGCCGCAGGGTCATGGTGTTGCTTGGACCGAGGCTCATGGCGAGAAGGAGATGATTCCTCCTCCTCACTCTCCTCCGACTCCTCTTCGGTCTCCTCACTGTCCTCAACATAGTCTCAGCTG…
		gRNA3_3R	CTGCCCTTCTCTGCCCAAAA		loxB7-12	AGCGTCCTCCCTCCGCGATGGCGACGTCATATAGGTGGCAACTCTGTCAACGAAGTTTCACTCGGTCATCATCAAGCAGAAAGGTTCACTCGGATTAAGTAGGAAAGTTGGATACTTATGCGGAGGCGACTCGCACAAGGATCCTCATTCGAGGCAGAGCCTTCTGAGGCTTAGACCCGCTGGGTTTGGGTATCTTCCCAGGCTACTCCACCAGCTCGCCTGATGCTCCCCTGACCCTTTTGGCACTCCTGCTACTCGACGCTAGATGCTTGCTTGGTGTTGCCGCAGGGTCATGGTGTTGCTTGGACCGAGGCTCATGGCGAGAAGGAGATGATTCCTCCTCCTCACTCTCCTCCGACTCCTCTTCGGTCTCCTCACTGTCCTCAACATAGTCTCAGC…
					loxB7-42	GGAGATCTACCTCCGCGATGGCGACGTCATATAGGTGGCAACTCTGTCAACGAAGTTTCACTCGGTCATCATCAAGCAGAAAGGTTCACTCGGATTAAGTAGGAAAGTTGGATACTTATGCGGAGGCGACTCGCACAAGGATCCTCATTCGAGGCAGAGCCTTCTGAGGCTTAGACCCGCTGGGTTTGGGTATCTTCCCAGGCTACTCCACCAGCTCGCCTGATGCTCCCCTGACCCTTTTGGCACTCCTGCTACTCGACGCTAGATGCTTGCTTGGTGTTGCCGCAGGGTCATGGTGTTGCTTGGACCGAGGCTCATGGCGAGAAGGAGATGATTCCTCCTCCTCACTCTCCTCCGACTCCTCTTCGGTCTCCTCACTGTCCTCAACATAGTCTCAGC…
gRNA4	GPv1:contig7:54686087:54686702:-1	gRNA4_1F	AGCTTTACATCTTGCCACTCT	436	GP	TTTCTAGACTTCACCCAAAACTTGAAAACTTCACAACACGAAACTTAAACAGAAACTCGTGATAACATTAGTACAAGAAAGCAAACCACCACTTCCTTGGGTACTCTAGCAAACTTAAATTCTACTCGTGCTGATGTTAGGTTACTGTATTTTCAATCTTCCATAGCTAATACCCCCCGATACTATCCATAGTTTCATCAAAATAAGCAACCAACACAACAAAAACAGAATCTGTTAACAGCAGACTAGTGTGTAGAAATCTGTATATTTCGTAAACCTCTGGTACTTCAACAATTCTAAAAAGTTACAACAGTATGAAGAATTTGCGTAGCAATCAGTATCAAAAAGAATCAACTCAAAATCTCTTATAGAAAAAAAATGAAAATTCTTTCGGGGGGG…
		gRNA4_1R	TCTGCCCACGGAAAGAATTT		loxB7-12	CCTGGCATAGACTTCACCCAAAACTTGAAAACTTCACAACACGAAACTTAAACAGAAACTCGTGATAACATTAGTACAAGAAAGCAAACCACCACTTCCTTGGGTACTCTAGCAAACTTAAATTCTACTCGTGCTGATGTTAGGTTACTGTATTTTCAATCTTCCATAGCTAATACCCCCCGATACTATCCATAGTTTCATCAAAATAAGCAACCAACACAACAAAAACAGAATCTGTTAACAGCAGACTAGTGTGTAGAAATCTGTATATTTCGTAAACCTCTGGTACTTCAACAATTCTAAAAAGTTACAACAGTATGAAGAATTTGCGTAGCAATCAGTATCAAAAAGAATCAACTCAAAATCTCTTATAGAAAAAAAATGAAAATTCTTTCGTGG…
					loxB7-42	CTGGCTAGACTTCACCCAAAACTTGAAAACTTCACAACACGAAACTTAAACAGAAACTCGTGATAACATTAGTACAAGAAAGCAAACCACCACTTCCTTGGGTACTCTAGCAAACTTAAATTCTACTCGTGCTGATGTTAGGTTACTGTATTTTCAATCTTCCATAGCTAATACCCCCCGATACTATCCATAGTTTCATCAAAATAAGCAACCAACACAACAAAAACAGAATCTGTTAACAGCAGACTAGTGTGTAGAAATCTGTATATTTCGTAAACCTCTGGTACTTCAACAATTCTAAAAAGTTACAACAGTATGAAGAATTTGCGTAGCAATCAGTATCAAAAAGAATCAACTCAAAATCTCTTATAGAAAAAAAATGAAAATTCTTCGGGGGGC…
	GPv1:contig2:598327150:598327765:1	gRNA4_2F	CTCGTTGCATTCACTGGCTC	351	GP	TGGTCTGTGGTCGTATAACTAATGCTGTTTAGCCTGTTAATTTAGTTGAGTTTCTCTCCTGAAATCTAGCTAAACGCAGAAACAAGCACTCTGGCGTATCTGTACTGGCAAGATCTCTTTTCACACCATCTGGTCCAAAATCAAAAGCTGTTGTCTTCTCTGATGGACTTCAGCGCAACGAAAATGCAACAGGACACATGCAAGCTTCCTTGGGTACTCTGCATAAAACATACATGGCACGTAATCAGCGTCGTAACATAGGTACATTACAGCTCTACACGAAGCAAGTATTTACATTGCACAGCTATTAATCCCATCTAAAAAGG
		gRNA4_2R	AGATGGATAATAAGCTGTGCAATGT		loxB7-12	ATCTCTGTCGTATAACTAATGCTGTTTAGCCTGTTAATTTAGTTGAGTTTCTCTCCTGAAATCTAGCTAAACGCAGAAACAAGCACTCTGGCGTATCTGTACTGGCAAGATCTCTTTTCACACCATCTGGTCCAAAATCAAAAGCTGTTGTCTTCTCTGATGGACTTCAGCGCAACGAAAATGCAACAGGACACATGCAAGCTTCCTTGGGTACTCTGCATAAAACATACATGGCACGTAATCAGCGTCGTAACATAGGTACATTACAGCTCTACACGAAACAAGTATTTACATTTGCACAGCTTATTAAACCCATCTAAAAAGGA
					loxB7-42	GACTGTGGTCGTATAACTAATGCTGTTTAGCCTGTTAATTTAGTTGAGTTTCTCTCCTGAAATCTAGCTAAACGCAGAAACAAGCACTCTGGCGTATCTGTACTGGCAAGATCTCTTTTCACACCATCTGGTCCAAAATCAAAAGCTGTTGTCTTCTCTGATGGACTTCAGCGCAACGAAAATGCAACAGGACACATGCAAGCTTCCTTGGGTACTCTGCATAAAACATACATGGCACGTAATCAGCGTCGTAACATAGGTACATTACAGCTCTACACGAAGCAAGTATTTACATTGCACAGCTTATAATCCCATCTAAAAAGGGGATA
	GPv1:contig1:351732324:351733539:1	gRNA4_3F	TTCGGCTCCTCGTTCCTTGA	454	GP	GGACATCACCTGACCTCCTGGACACCTTCCTCTCTAGGAGCGCAGTGCCTCATGCGACCCCATGTGTGTTCTTGTCCTCCTCGCTCCATGACCCTCGTGTCGGCTGTAGTTTGTGACGAGCTCACCGGTCGCCCTCCTCCCCGTCCAATCTTTCCTTCCTTGGGTACTCTGCCTCATCTTGACCCCGGGTTGCGGGATCCTTCCATTGCTTGTTGTCGCTTCGTGTGCCAGTGCGGGCCAATCTCTTCTAACCGAGCCGCACCGCCCTAGTTACTCCTCCTCGCCCGCGCCTCTACCTTCCCTCACGCCGACGAACCGCCTGACCACTACTTCCACGTGTGCACACTAACCTACATGGTTCGTCCTATCTCCTATCATTGCTCCGCCCGCTGTGATGTC…
		gRNA4_3R	AGGAGGTTCAGACGGGTGTT		loxB7-12	GACTTGGGCCTCACCTGACTCCTGGACACCTTCCTCTCTAGGAGCGCAGTGCCTCATGCGACCCCATGTGTGTTCTTGTCCTCCTCGCTCCATGACCCTCGTGTCGGCTGTAGTTTGTGACGAGCTCACCGGTCGCCCTCCTCCCCGTCCAATCTTTCCTTCCTTGGGTACTCTGCCTCATCTTGACCCCGGGTTGCGGGATCCTTCCATTGCTTGTTGTCGCTTCGTGTGCCAGTGCGGGCCAATCTCTTCTAACCGAGCCGCACCGCCCTAGTTACTCCTCCTCGCCCGCGCCTCTACCTTCCCTCACGCCGACGAACCGCCTGACCACTACTTCCACGTGTGCACACTAACCTACATGGTTCGTCCTATCTCCTATCATTGCTCCGCCCGCTGTGA…
					loxB7-42	GGTCAGCTCACTGACCTCCTGGACACCTTCCTCTCTAGGAGCGCAGTGCCTCATGCGACCCCATGTGTGTTCTTGTCCTCCTCGCTCCATGACCCTCGTGTCGGCTGTAGTTTGTGACGAGCTCACCGGTCGCCCTCCTCCCCGTCCAATCTTTCCTTCCTTGGGTACTCTGCCTCATCTTGACCCCGGGTTGCGGGATCCTTCCATTGCTTGTTGTCGCTTCGTGTGCCAGTGCGGGCCAATCTCTTCTAACCGAGCCGCACCGCCCTAGTTACTCCTCCTCGCCCGCGCCTCTACCTTCCCTCACGCCGACGAACCGCCTGACCACTACTTCCACGTGTGCACACTAACCTACATGGTTCGTCCTATCTCCTATCATTGCTCCGCCCGCTGTGATGT…
gRNA5	GPv1:contig2:513530591:513531206:1	gRNA5_1F	TGCCTTAGATGGAGGGTTGTC	398	GP	GCGCTCTCTACGTGGCTTCTTAGGACCGATTCGTTAAGAAGGTCAAAGAGAATTGTCGAGTTAATTAATAGAAAATTGGGCTAAAACTATCACAACATGCCCGTCAAAACAGGACATCGTGAGCGACCTGGCAACCCACACAAGAGCGCACACACGCTATCAAGAAAAAAACGCCGTCGAGGTTGTAATATGGTGCCATTGTTGAGGCGGGAAGGGGTAAGGGACGGAAGGAGTGGCGTCTAGGGTTCTACCCCGAGACGCATGGAGTCGGCGTGATAGTTGCAATTTGGAAAGCCCTTTTGCATTGACGATGCGTTGTATGCAGAAGTGCGTGGGATATTCTTCTATGTGTGGCGTAGTTTCCAATCCTAAAC
		gRNA5_1R	AGGATTGAACCTACGCCACA		loxC2-37	GCGTGCTCTACGTGGCTTCTTAGGACCCGATTCGTTAAGAAGGTCAAAGAGAATTGTCGAGTTAATTAATAGAAAATTGGGCTAAAACTATCACAACATGCCCGTCAAAACAGGACATCGTGAGCGACCTGGCAACCCACACAAGAGCGCACACACGCTATCAAGAAAAAAACGCCGTCGAGGTTGTAATATGGTGCCATTGTTGAGGCGGGAAGGGGTAAGGGACGGAAGGAGTGGCGTCTAGGGTTCTACCCCGAGACGCATGGAGTCGGCGTGATAGTTGCAATTTGGAAAGCCCTTTTGCATTGACGATGCGTTGTATGCAGAAGTGCGTGGGATATTCTTCTATGTGTGGCGTAGTTTCAATCCTGAAACG
					loxC10-1	CAGCTGATCTACGTGCTTCTTAGGACCCGATTCGTTAAGAAGGTCAAAGAGAATTGTCGAGTTAATTAATAGAAAATTGGGCTAAAACTATCACAACATGCCCGTCAAAACAGGACATCGTGAGCGACCTGGCAACCCACACAAGAGCGCACACACGCTATCAAGAAAAAAACGCCGTCGAGGTTGTAATATGGTGCCATTGTTGAGGCGGGAAGGGGTAAGGGACGGAAGGAGTGGCGTCTAGGGTTCTACCCCGAGACGCATGGAGTCGGCGTGATAGTTGCAATTTGGAAAGCCCTTTTGCATTGACGATGCGTTGTATGCAGAAGTGCGTGGGATATTCTTCTATGTGTGGCGTAGTTTCAATCCTAAAACGCCACCATAGAAAAAATATCCAGG…
					loxAC11-16	CGCAACTTCTACGTGGCTTCTTAGGACCGATTCGTTAAGAAGGTCAAAGAGAATTGTCGAGTTAATTAATAGAAAATTGGGCTAAAACTATCACAACATGCCCGTCAAAACAGGACATCGTGAGCGACCTGGCAACCCACACAAGAGCGCACACACGCTATCAAGAAAAAAACGCCGTCGAGGTTGTAATATGGTGCCATTGTTGAGGCGGGAAGGGGTAAGGGACGGAAGGAGTGGCGTCTAGGGTTCTACCCCGAGACGCATGGAGTCGGCGTGATAGTTGCAATTTGGAAAGCCCTTTTGCATTGACGATGCGTTGTATGCAGAAGTGCGTGGGATATTCTTCTATGTGTGGCGTAGTTCCAATCCTG
					loxAC11-34	CCCACAACTCTTACGTGCTTCTTAGGACCGATTCGTTAAGAAGGTCAAAGAGAATTGTCGAGTTAATTAATAGAAAATTGGGCTAAAACTATCACAACATGCCCGTCAAAACAGGACATCGTGAGCGACCTGGCAACCCACACAAGAGCGCACACACGCTATCAAGAAAAAAACGCCGTCGAGGTTGTAATATGGTGCCATTGTTGAGGCGGGAAGGGGTAAGGGACGGAAGGAGTGGCGTCTAGGGTTCTACCCCGAGACGCATGGAGTCGGCGTGATAGTTGCAATTTGGAAAGCCCTTTTGCATTGACGATGCGTTGTATGCAGAAGTGCGTGGGATATTCTTCTATGTGTGGCGTAGTTTCAATCCA
	GPv1:contig5:341432793:341434007:-1	gRNA5_2F	GAGGGAACAAGCCAACTCCA	369	GP	AATCCACGATGCTAGGATACAGGTTCATAACATTTGTAATCAGTCACCACACACAAGAAAACAATCTCTTGAGAGAACATGATGTAGGGATGTTACCTCCATCGTGAGCGACCTAAACCTGCATATCTTATTGTATTACCCATCCATGTATTGTGTGATCAAGCCTCATTCCTCCCACTCCCTTATTGTCGGAATATACACCACGACATGACACAATCTTCTAGGGAGTGGCAATGGGCCATGCAAAGGGCCATCGACTCCTTGTTCCCACATGGGATGAGGTCTGAGTGGACAAATTAGGAGATCTCGGAGTGAGATCTGTTGCCTGACTGCCTGGGAAGAGAAAAAAAGGTTGGGTC
		gRNA5_2R	CTCTCCAGCAAGTCAGGCAA		loxC2-37	TCTCGATGCTAGGATACAGGTTCATAACATTTGTAATCAGTCACCACACACAAGAAAACAATCTCTTGAGAGAACATGATGTAGGGATGTTACCTCCATCGTGAGCGACCTAAACCTGCATATCTTATTGTATTACCCATCCATGTATTGTGTGATCAAGCCTCATTCCTCCCACTCCCTTATTGTCGGAATATACACCACGACATGACACAATCTTCTAGGGAGTGGCAATGGGCCATGCAAAGGGCCATCGACTCCTTGTTCCCACATGGGATGAGGTCTGAGTGGACAAATTAGGAGATCTCGGAGTGAGATCTGTTGCCTGATGGCTGGAAGAGAAAAAACA
					loxC10-1	CGTCGATGCTAGGATACAGGTTCATAACATTTGTAATCAGTCACCACACACAAGAAAACAATCTCTTGAGAGAACATGATGTAGGGATGTTACCTCCATCGTGAGCGACCTAAACCTGCATATCTTATTGTATTACCCATCCATGTATTGTGTGATCAAGCCTCATTCCTCCCACTCCCTTATTGTCGGAATATACACCACGACATGACACAATCTTCTAGGGAGTGGCAATGGGCCATGCAAAGGGCCATCGACTCCTTGTTCCCACATGGGATGAGGTCTGAGTGGACAAATTAGGAGATCTCGGAGTGAGATCTGTTGCCTGATGGCTGGAAGAGAAAAAA
					loxAC11-16	CTCCTCGATGCTAGGATACAGGTTCATAACATTTGTAATCAGTCACCACACACAAGAAAACAATCTCTTGAGAGAACATGATGTAGGGATGTTACCTCCATCGTGAGCGACCTAAACCTGCATATCTTATTGTATTACCCATCCATGTATTGTGTGATCAAGCCTCATTCCTCCCACTCCCTTATTGTCGGAATATACACCACGACATGACACAATCTTCTAGGGAGTGGCAATGGGCCATGCAAAGGGCCATCGACTCCTTGTTCCCACATGGGATGAGGTCTGAGTGGACAAATTAGGAGATCTCGGAGTGAGATCTGTTGCCTGACTGCCTG
					loxAC11-34	CTCGATGCTAGGATACAGGTTCATAACATTTGTAATCAGTCACCACACACAAGAAAACAATCTCTTGAGAGAACATGATGTAGGGATGTTACCTCCATCGTGAGCGACCTAAACCTGCATATCTTATTGTATTACCCATCCATGTATTGTGTGATCAAGCCTCATTCCTCCCACTCCCTTATTGTCGGAATATACACCACGACATGACACAATCTTCTAGGGAGTGGCAATGGGCCATGCAAAGGGCCATCGACTCCTTGTTCCCACATGGGATGAGGTCTGAGTGGACAAATTAGGAGATCTCGGAGTGAGATCTGTTGCCTGATGCCTGGAAGAGAAAAA
gRNA6	GPv1:contig4:374516539:374517754:-1	gRNA6_1F	CTCACTGGAGCCCACCATTT	406	GP	GGGGTCGCTCAGCGACTCCTCTTCCGGCCGACATAGGAGGCCTGGCGAAGAGATCCAGCGGCCCTCGGTCGAAGCTTGAAGATGAGGGCGGTAGCTTCCACCTTCGACTGGTCGTCACCACCAACCCCTGCTCGACCCGAAGCAAGACATGGGGGAATGGGCGGCGATACACCGCCCACCCCGGCTGTTGGAGGGGCAGCACGTCCAATGTTTTTGTGAGCATGGACCCCGAGGGTCGATGCCCCCCCGGGGCACGCGTACCCCAGGAAGGAACCCCCACTCATCGAAGAGCGGCATCTGCGCGACGAGAGCCTCCAGGTCCTTGTAGTTATACAATGGGAGGCCATTCCAGGGAAGCTTGTCGGATCCGTCACCAAAAAG
		gRNA6_1R	TGGTGACGATCCTGACAAGC		loxC2-37	CGATTCGACTCAGCGACTCCTCTTCCGGCCGACATAGGAGGCCTGGCGAAGAGATCCAGCGGCCCTCGGTCGAAGCTTGAAGATGAGGGCGGTAGCTTCCACCTTCGACTGGTCGTCACCACCAACCCCTGCTCGACCCGAAGCAAGACATGGGGGAATGGGCGGCGATACACCGCCCACCCCGGCTGTTGGAGGGGCAGCACGTCCAATGTTTTTGTGAGCATGGACCCCGAGGGTCGATGCCCCCCCGGGGCACGCGTACCCCAGGAAGGAACCCCCACTCATCGAAGAGCGGCATCTGCGCGACGAGAGCCTCCAGGTCCTTGTAGTTATACAATGGGAGGCCATTCCAGGGAAGCTTGTCAGGTCCGTCACCAAAAAC
					loxC10-1	GAAGTCGATCAGCGACTCCTCTTCCGGCCGACATAGGAGGCCTGGCGAAGAGATCCAGCGGCCCTCGGTCGAAGCTTGAAGATGAGGGCGGTAGCTTCCACCTTCGACTGGTCGTCACCACCAACCCCTGCTCGACCCGAAGCAAGACATGGGGGAATGGGCGGCGATACACCGCCCACCCCGGCTGTTGGAGGGGCAGCACGTCCAATGTTTTTGTGAGCATGGACCCCGAGGGTCGATGCCCCCCCGGGGCACGCGTACCCCAGGAAGGAACCCCCACTCATCGAAGAGCGGCATCTGCGCGACGAGAGCCTCCAGGTCCTTGTAGTTATACAATGGGAGGCCATTCCAGGGAAGCTTGTCAGGTTCGGTCACCAAAAACGCCGTTCGGGT
					loxAC11-16	GGATTCGACTCAGCGACTCCTCTTCCGGCCGACATAGGAGGCCTGGCGAAGAGATCCAGCGGCCCTCGGTCGAAGCTTGAAGATGAGGGCGGTAGCTTCCACCTTCGACTGGTCGTCACCACCAACCCCTGCTCGACCCGAAGCAAGACATGGGGGAATGGGCGGCGATACACCGCCCACCCCGGCTGTTGGAGGGGCAGCACGTCCAATGTTTTTGTGAGCATGGACCCCGAGGGTCGATGCCCCCCCGGGGCACGCGTACCCCAGGAAGGAACCCCCACTCATCGAAGAGCGGCATCTGCGCGACGAGAGCCTCCAGGTCCTTGTAGTTATACAATGGGAGGCCATTCCAGGGAAGCTTGTCAGGTTCGGTCACCAAA
					loxAC11-34	ACATTTCGCTCAGCGACTCCTCTTCCGGCCGACATAGGAGGCCTGGCGAAGAGATCCAGCGGCCCTCGGTCGAAGCTTGAAGATGAGGGCGGTAGCTTCCACCTTCGACTGGTCGTCACCACCAACCCCTGCTCGACCCGAAGCAAGACATGGGGGAATGGGCGGCGATACACCGCCCACCCCGGCTGTTGGAGGGGCAGCACGTCCAATGTTTTTGTGAGCATGGACCCCGAGGGTCGATGCCCCCCCGGGGCACGCGTACCCCAGGAAGGAACCCCCACTCATCGAAGAGCGGCATCTGCGCGACGAGAGCCTCCAGGTCCTTGTAGTTATACAATGGGAGGCCATTCCAGGGAAGCTTGTCAGGTTCGGTCACCAAAAAG
	GPv1:contig6:90429896:90431115:1	gRNA6_2F	CCCTCGGTAGGGAAATGTTGA	671	GP	GCACGCGTATGGCAGGATGAGACCGCCTCCGTAGCGGCAAGGCCGAGCCAACGAAATCTCTCAGTCGAGCAACGTTGGGAAGAAGCAAAAGCGGAAAGGTGACCCGTTAGGTAAAGCCGAAGTAGCTGTTGTTCCAGGATAAGGACAAAACAAATCCAGAAAGAAGGACTCGGCTGGCAAAAAGAAAGCCGAGTCAAAGAGCAGCCTATTGGACCAGCCATGTCCAATTCATTCTCGCAAAGACGAGGAGGGGGGAACTATTCCCGCTAAGCACACAGCTCGCGACTGTTGTCTGCTCCTGACGGAGATGGGCGGAGAGCCCTCCGAGGACAAGGAGGATGAGGACAACCATGCGGATGCCTCCGGGTATCCCAACATTCAGGCGACCCTCATCATCTT…
		gRNA6_2R	CATGTAGATCATGTTGAGACCGCT		loxC2-37	TCGGTTAGGAGATGAGACCGCCTCCGTAGCGGCAAAGGCCGAGCCAACGAAATCTCTCAGTCGAGCAACGTTGGGAAGAAGCAAAAGCGGAAAGGTGACCCGTTAGGTAAAGCCGAAGTAGCTGTTGTTCCAGGATAAGGACAAAACAAATCCAGAAAGAAGGACTCGGCTGGCAAAAAGAAAGCCGAGTCAAAGAGCAGCCTATTGGACCAGCCATGTCCAATTCATTCTCGCAAAGACGAGGAGGGGGGAACTATTCCCGCTAAGCACACAGCTCGCGACTGTTGTCTGCTCCTGACGGAGATGGGCGGAGAGCCCTCCGAGGACAAGGAGGATGAGGACAACCATGCGGATGCCTCCGGGTATCCCAACATTCAGGCGACCCTCATCATCTTCGTG…
					loxC10-1	ACGCGTACTGGCAGGATGAGACCGCCTCCGTAGCGGCAAGGCCGAGCCAACGAAATCTCTCAGTCGAGCAACGTTGGGAAGAAGCAAAAGCGGAAAGGTGACCCGTTAGGTAAAGCCGAAGTAGCTGTTGTTCCAGGATAAGGACAAAACAAATCCAGAAAGAAGGACTCGGCTGGCAAAAAGAAAGCCGAGTCAAAGAGCAGCCTATTGGACCAGCCATGTCCAATTCATTCTCGCAAAGACGAGGAGGGGGGAACTATTCCCGCTAAGCACACAGCTCGCGACTGTTGTCTGCTCCTGACGGAGATGGGCGGAGAGCCCTCCGAGGACAAGGAGGATGAGGACAACCATGCGGATGCCTCCGGGTATCCCAACATTCAGGCGACCCTCATCATCTTC…
					loxAC11-16	TACGAAGAGTAGAGACCGCCTCCGTAGCGGCAAAGGCCGAGCCAACGAAATCTCTCAGTCGAGCAACGTTGGGAAGAAGCAAAAGCGGAAAGGTGACCCGTTAGGTAAAGCCGAAGTAGCTGTTGTTCCAGGATAAGGACAAAACAAATCCAGAAAGAAGGACTCGGCTGGCAAAAAGAAAGCCGAGTCAAAGAGCAGCCTATTGGACCAGCCATGTCCAATTCATTCTCGCAAAGACGAGGAGGGGGGAACTATTCCCGCTAAGCACACAGCTCGCGACTGTTGTCTGCTCCTGACGGAGATGGGCGGAGAGCCCTCCGAGGACAAGGAGGATGAGGACAACCATGCGGATGCCTCCGGGTATCCCAACATTCAGGCGACCCTCATCATCTTCGTGAA…
					loxAC11-34	TGTAGAGATGTTAGAGACCGCCTCCGTAGCGGCTAAGGCCGAGCCAACGAAATCTCTCAGTCGAGCAACGTTGGGAAGAAGCAAAAGCGGAAAGGTGACCCGTTAGGTAAAGCCGAAGTAGCTGTTGTTCCAGGATAAGGACAAAACAAATCCAGAAAGAAGGACTCGGCTGGCAAAAAGAAAGCCGAGTCAAAGAGCAGCCTATTGGACCAGCCATGTCCAATTCATTCTCGCAAAGACGAGGAGGGGGGAACTATTCCCGCTAAGCACACAGCTCGCGACTGTTGTCTGCTCCTGACGGAGATGGGCGGAGAGCCCTCCGAGGACAAGGAGGATGAGGACAACCATGCGGATGCCTCCGGGTATCCCAACATTCAGGCGACCCTCATCATCTTCGTG…
	GPv1:contig5:486078487:486079702:-1	gRNA6_3F	ACCGTTTACGCAGTAGCCAA	778	GP	AAGCCACCCTCCCTGGGTCATCTATAAATATCCCGGTTGCTCGTCGAGAAGTCTCACACCATCCGCAGCTCAGCAAGGCACACTACCACTGCACACAACTGTTTTTCCATCTTCCTAGAAGCTAGGATAACATCAAGATGTTTGGCGGCGGTCTGGACCTCATCGGCGGGCTTACCGGGGGCGGGAGCAAGACCCGGCTCAAGGGGTCGGTGGTGCTGACGCGCAAGAATGCGCTCGACTTCAACGACTTGGGCGCCACCGTGATTGACGGCATCACCGAGTTCCTCGGCCGCGGCGTCACCTGCCAGCTCATCAGCTCCACCAACGTCGACTCCAGTGAGCACCATCGAGCTCTCCCTTTCATCATTATAGTACCTTGCATTGCAGTTTCTGACTAGC…
		gRNA6_3R	GGTGGCGATTGAAGAACTAGC		loxC2-37	AAGCCAAGCCTCCCTGGGTCATCTATAAATATCCCGGTTGCTCGTCGAGAAGTCTCACACCATCCGCAGCTCAGCAAGGCACACTACCACTGCACACAACTGTTTTTCCATCTTCCTAGAAGCTAGGATAACATCAAGATGTTTGGCGGCGGTCTGGACCTCATCGGCGGGCTTACCGGGGGCGGGAGCAAGACCCGGCTCAAGGGGTCGGTGGTGCTGACGCGCAAGAATGCGCTCGACTTCAACGACTTGGGCGCCACCGTGATTGACGGCATCACCGAGTTCCTCGGCCGCGGCGTCACCTGCCAGCTCATCAGCTCCACCAACGTCGACTCCAGTGAGCACCATCGAGCTCTCCCTTTCATCATTATAGTACCTTGCATTGCAGTTTCTGACTAG…
					loxC10-1	ATGCAGCCCTCCCTGGGTCATCTATAAATATCCCGGTTGCTCGTCGAGAAGTCTCACACCATCCGCAGCTCAGCAAGGCACACTACCACTGCACACAACTGTTTTTCCATCTTCCTAGAAGCTAGGATAACATCAAGATGTTTGGCGGCGGTCTGGACCTCATCGGCGGGCTTACCGGGGGCGGGAGCAAGACCCGGCTCAAGGGGTCGGTGGTGCTGACGCGCAAGAATGCGCTCGACTTCAACGACTTGGGCGCCACCGTGATTGACGGCATCACCGAGTTCCTCGGCCGCGGCGTCACCTGCCAGCTCATCAGCTCCACCAACGTCGACTCCAGTGAGCACCATCGAGCTCTCCCTTTCATCATTATAGTACCTTGCATTGCAGTTTCTGACTAGC…
					loxAC11-16	CATGCCATCTCCCTGGGTCATCTATAAATATCCCGGTTGCTCGTCGAGAAGTCTCACACCATCCGCAGCTCAGCAAGGCACACTACCACTGCACACAACTGTTTTTCCATCTTCCTAGAAGCTAGGATAACATCAAGATGTTTGGCGGCGGTCTGGACCTCATCGGCGGGCTTACCGGGGGCGGGAGCAAGACCCGGCTCAAGGGGTCGGTGGTGCTGACGCGCAAGAATGCGCTCGACTTCAACGACTTGGGCGCCACCGTGATTGACGGCATCACCGAGTTCCTCGGCCGCGGCGTCACCTGCCAGCTCATCAGCTCCACCAACGTCGACTCCAGTGAGCACCATCGAGCTCTCCCTTTCATCATTATAGTACCTTGCATTGCAGTTTCTGACTAGC…
					loxAC11-34	CAAGCCCCCTCCCTGGGTCATCTATAAATATCCCGGTTGCTCGTCGAGAAGTCTCACACCATCCGCAGCTCAGCAAGGCACACTACCACTGCACACAACTGTTTTTCCATCTTCCTAGAAGCTAGGATAACATCAAGATGTTTGGCGGCGGTCTGGACCTCATCGGCGGGCTTACCGGGGGCGGGAGCAAGACCCGGCTCAAGGGGTCGGTGGTGCTGACGCGCAAGAATGCGCTCGACTTCAACGACTTGGGCGCCACCGTGATTGACGGCATCACCGAGTTCCTCGGCCGCGGCGTCACCTGCCAGCTCATCAGCTCCACCAACGTCGACTCCAGTGAGCACCATCGAGCTCTCCCTTTCATCATTATAGTACCTTGCATTGCAGTTTCTGACTAGC…
